# Supplementary material for: Identification of transporters essential for survival of Leishmania promastigotes in the digestive tract of sand flies
Source: PLoS Pathog. 2026 Mar 16;22(3):e1014049. doi: 10.1371/journal.ppat.1014049 (PMC13004518; doi:10.1371/journal.ppat.1014049)
Supplement: S1 File — FASTA DNA sequence of pTadd-LmxM.36.3100 plasmid used to restore LmxM.36.3100 activity in the ΔLmxM.36.3100 deletion mutant. (FA) [file ppat.1014049.s008.fa]

>pTadd-LmxM.36.3100  (1122 bp)
AGACACTGTGGAAGAGAGAGAAGCGAGTCACCGTGGAGCAGCTGAAGGACAAAAAGGCGTCGAAGGAGCTCTTAAAACGG
CGTAATACAGAATTCTTACAGTGGCGCCTCGGTGTTGAAGAGGTGGAAGCGCACCGTGGGCAGTTGCTCATCGAAGCACG
TCTTGGTGCGGTAGGACAACGTATTGTTGCACACGACGCGGCCGTCGGTTGACTTCACCACTACGCCGCCCCACGCCTCG
ACTGTGTCGAGGTAGGTCTTGCTCGTCTGGATCGAGATGGTGACGCCGGTCTTCTCTTTGTACCACCGCTCCAGCTCCGG
AATCTCGCGCGCGACCTCAGCCTCGTCCTCCTTGCGGCACTGGACGACAGCGTCCGTGCGGATGGACATGAGGGACTGGC
GGATGAGACGCACCAACATCGGCTTGTACTGGGGTGGGTTGTTGATCATAGCCACAATCTTCTGGCGCGTCTGCTCGTGC
AACTTCTCCATAGTCCTCGCTCGCTCCTCCATGACGCGCATGCGCTGCAACTTCGAGTAGTTGGCACGAGCCACACGGCG
GTCCACATCAACCTGCTTCAGCTTCTTCTCCGCCATGGCGCGGATCTTCGCCTTCTCCGCTTCGACCAAGCGCATCTTCT
CCACGTCATACTCCTCCTGCGCCGCCGCCTCGAGCTCCTCGGCCTTCTCTTGAGCCTCGCGCTCAATGAAGTCGATCATC
GACTGAATTTGGCGTGCCTCGCTCATACTAGTGCTTGACAAGTGGAAGATAGTTGGACAAGTAGAGGTGTAAGGTCGAAG
TGGACAGAGCGGAATGTGACGTTGACTGATGAGTAATACTCGCGTTTAATATGAGTGTGTTATCGTGAAAGAAAAGACAG
CTGTTTGCTCGAAAAGGACACGCGCCATGTACACGCAGGACACAACAACAACCGGAGGAAGAAGGCAGAGAAGTGGTGAG
TGGATTAGTCAAAGAGCGCAGCCTGAGGCGATAGCTGGCAAAGGCGGTGATAATAGACAAGCAACGCGACGGTTCAGTGA
TATTTACAGTGCTTCAGTCACGAAGCAGGGGCGGCTTACTGGGGAAGGATCCAGAGAAGCTACAAACCGANTGCTACCGA
CG
